# Supplementary material for: Enhancement Effects and Mechanism Studies of Two Bismuth-Based Materials Assisted by DMSO and Glycerol in GC-Rich PCR
Source: Molecules. 2023 Jun 2;28(11):4515. doi: 10.3390/molecules28114515 (PMC10254864; doi:10.3390/molecules28114515)
Supplement: Supplementary file 1 [file molecules-28-04515-s001.zip]

Archive with 1 entries (1 files):
- molecules-2345293-supplementary.pdf
